# Supplementary material for: Transparency of COVID-19-related research: A meta-research study
Source: PLoS One. 2023 Jul 26;18(7):e0288406. doi: 10.1371/journal.pone.0288406 (PMC10370694; doi:10.1371/journal.pone.0288406)
Supplement: S1 Appendix — (CSV) [file pone.0288406.s006.csv]

	title	authorString	journalTitle	pmid	pmcid	doi	is_coi_pred	coi_text	is_fund_pred	fund_text	is_register_pred	register_text	is_open_data	open_data_statements	is_open_code	open_code_statements	study_type	manual_coi	manual_fund	manual_register	manual_data	manual_code	disc_coi	disc_fund	disc_reg	disc_data	disc_code
82423	Are sex hormones promising candidates to explain sex disparities in the COVID-19 pandemic?	Brandi ML.	Rev Endocr Metab Disord	34761329	PMC8580578	10.1007/s11154-021-09692-8	TRUE	Declarations Ethics ApprovalN.A. Informed ConsentN.A. Conflict of InterestNo conflict of interest. Conflict of Interest No conflict of interest.	TRUE	This manuscript was supported by F.I.R.M.O. Foundation.	FALSE		FALSE		FALSE		other	TRUE	TRUE	FALSE	FALSE	FALSE	FALSE	FALSE	FALSE	FALSE	FALSE
69232	Neurological Symptoms and Diagnoses in Patients Hospitalized With COVID-19: Relationships With Mortality.	Haki C, Demirci H, Ayar Y, Demir C, Caliskan G.	Neurologist	34734900	PMC8575100	10.1097/NRL.0000000000000379	TRUE	The authors declare no conflict of interest.	FALSE		FALSE		FALSE		FALSE		observational	TRUE	FALSE	FALSE	FALSE	FALSE	FALSE	FALSE	FALSE	FALSE	FALSE
162777	Is it time to consider shreds of epidemiological and environmental evidence associated with high transmission of COVID-19?	Kant R, Yadav P, Kishore S, Bairwa M, Singh M.	J Family Med Prim Care	34322402	PMC8284217	10.4103/jfmpc.jfmpc_2371_20	TRUE	Conflicts of interest There are no conflicts of interest.	TRUE	Financial support and sponsorship Nil.	FALSE		FALSE		FALSE		review	TRUE	TRUE	FALSE	FALSE	FALSE	FALSE	FALSE	FALSE	FALSE	FALSE
89806	Endobronchial valve positioning for alveolar-pleural fistula following ICU management complicating COVID-19 pneumonia.	Donatelli P, Trentacosti F, Pellegrino MR, Tonelli R, Bruzzi G, Andreani A, Cappiello GF, Andrisani D, Gozzi F, Mussini C, Busani S, Cavaliere GV, Girardis M, Bertellini E, Clini E, Marchioni A.	BMC Pulm Med	34579700	PMC8475464	10.1186/s12890-021-01653-w	TRUE	Declarations Ethics approval and consent to participateAll procedures performed in studies involving human participants were in accordance with the ethical standards of the institutional and/or national research committee and with the 1964 Helsinki Declaration and its later amendments or comparable ethical standards. Consent for publicationWritten informed consent regarding publication was obtain…	TRUE	Funding None.	FALSE		FALSE		FALSE		observational	TRUE	TRUE	FALSE	FALSE	FALSE	FALSE	FALSE	FALSE	FALSE	FALSE
91652	Does COVID-19 pandemic trigger career anxiety in tourism students? Exploring the role of psychological resilience.	Üngüren E, Kaçmaz YY.	J Hosp Leis Sport Tour Educ	35035291	PMC8747951	10.1016/j.jhlste.2022.100369	FALSE		FALSE		FALSE		FALSE		FALSE		observational	FALSE	FALSE	FALSE	FALSE	FALSE	FALSE	FALSE	FALSE	FALSE	FALSE
174918	Maintaining face-to-face contact during the COVID-19 pandemic: a longitudinal qualitative investigation in UK primary care.	Turner A, Scott A, Horwood J, Salisbury C, Denholm R, Scott L, Iyer G, Macleod J, Murphy M.	BJGP Open	34257067	PMC8596308	10.3399/BJGPO.2021.0036	TRUE	Competing interests The authors declare that no competing interests exist.	TRUE	Funding This study was funded by the National Institute for Health Research (NIHR) School for Primary Care Research (Ref: SPCR_493). Additional funding for staff time was provided by NIHR Applied Research Collaboration West (NIHR ARC West) and One Care. Professor Chris Salisbury is an NIHR Senior Investigator. The views expressed are those of the authors and not necessarily those of the NIHR or t…	FALSE		FALSE		FALSE		observational	TRUE	TRUE	FALSE	FALSE	FALSE	FALSE	FALSE	FALSE	FALSE	FALSE
88967	Mental health problems and social supports in the COVID-19 healthcare workers: a Chinese explanatory study.	Fang XH, Wu L, Lu LS, Kan XH, Wang H, Xiong YJ, Ma DC, Wu GC.	BMC Psychiatry	33435867	PMC7802988	10.1186/s12888-020-02998-y	TRUE	Competing interests The authors declare that they have no competing interests.	TRUE	Funding This study was supported by Scientific Research Project of Anhui Provincial Health Commission (2020XK001). The funding body had no role in study design, collection, analysis, interpretation of data or in writing the manuscript.	FALSE		FALSE		FALSE		observational	TRUE	TRUE	FALSE	FALSE	FALSE	FALSE	FALSE	FALSE	FALSE	FALSE
176311	Potential compounds from several Indonesian plants to prevent SARS-CoV-2 infection: A mini-review of SARS-CoV-2 therapeutic targets.	Illian DN, Siregar ES, Sumaiyah S, Utomo AR, Nuryawan A, Basyuni M.	Heliyon	33532640	PMC7833933	10.1016/j.heliyon.2021.e06001	TRUE	Declarations Author contribution statementAll authors listed have significantly contributed to the development and the writing of this article. Funding statementThis work was supported by the Directorate General of Research and Community Service, the Ministry of Research, and Technology/National Agency for Research and Innovation of the Republic of Indonesia through World-Class Research Program 2…	TRUE	Funding statement This work was supported by the Directorate General of Research and Community Service, the Ministry of Research, and Technology/National Agency for Research and Innovation of the Republic of Indonesia through World-Class Research Program 2020 (No. 214/SP2H/AMD/LT/DRPM/2020).	FALSE		FALSE		FALSE		review	TRUE	TRUE	FALSE	FALSE	FALSE	FALSE	FALSE	FALSE	FALSE	FALSE
177656	A global public health convention for the 21st century.	Duff JH, Liu A, Saavedra J, Batycki JN, Morancy K, Stocking B, Gostin LO, Galea S, Bertozzi S, Zuniga JM, Alberto-Banatin C, Dansua AS, Del Rio C, Kulzhanov M, Lee K, Scaglia G, Shahpar C, Ullmann AJ, Hoffman SJ, Weinstein M, Szapocznik J.	Lancet Public Health	33964227	PMC8099565	10.1016/S2468-2667(21)00070-0	TRUE	Declaration of interests MW and JSa are full-time employees of the AIDS Healthcare Foundation. JSz was awarded a grant by the AIDS Healthcare Foundation to complete this study. JSz has received renumeration for consulting services with Sandzo Pharmaceuticals. JZ has received grants from AbbVie, AIDS Healthcare Foundation, Gilead Sciences, Janssen Therapeutics, and Merck & Co. All other authors de…	TRUE	AcknowledgmentsThe AIDS Healthcare Foundation provided financial support for this project. We thank Daniel Bausch, Julio Frenk, Laurie Garrett, Ashish K Jha, Ricardo Baptista-Leite, Barry N Pakes, Esther M Passaris, Carl Reddy, Jaime Sepulveda, Donna E Shalala, and Kirit Premjibhai Solanki for their input into the recommendations.	FALSE		FALSE		FALSE		other	TRUE	TRUE	FALSE	FALSE	FALSE	FALSE	FALSE	FALSE	FALSE	FALSE
114621	Sargramostim to treat patients with acute hypoxic respiratory failure due to COVID-19 (SARPAC): A structured summary of a study protocol for a randomised controlled trial.	Bosteels C, Maes B, Van Damme K, De Leeuw E, Declercq J, Delporte A, Demeyere B, Vermeersch S, Vuylsteke M, Willaert J, Bollé L, Vanbiervliet Y, Decuypere J, Libeer F, Vandecasteele S, Peene I, Lambrecht B.	Trials	32503663	PMC7273817	10.1186/s13063-020-04451-7	TRUE	Competing interests The authors declare that they have no competing interests.	TRUE	Funding The Flemish Institute for Biotechnology (Vlaams Instituut voor Biotechnologie, VIB) funds the SARPAC trail and is involved in the collection, analysis and interpretation of data.	TRUE	Trial registration The trial was registered on Clinical Trials.gov on March 30th, 2020 (ClinicalTrials.gov Identifier: NCT04326920) - retrospectively registered; https://clinicaltrials.gov/ct2/show/NCT04326920?term=sarpac&recrs=ab&draw=2&rank=1 and on EudraCT on March 24th, 2020 (Identifier: 2020-001254-22).	FALSE		FALSE		other	TRUE	TRUE	TRUE	FALSE	FALSE	FALSE	FALSE	FALSE	FALSE	FALSE
83737	Pseudo-Dipeptide Bearing α,α-Difluoromethyl Ketone Moiety as Electrophilic Warhead with Activity against Coronaviruses.	Citarella A, Gentile D, Rescifina A, Piperno A, Mognetti B, Gribaudo G, Sciortino MT, Holzer W, Pace V, Micale N.	Int J Mol Sci	33573283	PMC7866854	10.3390/ijms22031398	TRUE	Conflicts of Interest The authors declare no conflict of interest.	TRUE	Funding This research was partially aided by the grant FFABR2017_MICALE_NICOLA_RI and the APC was funded by authors’ vouchers and by grant FFABR2017_MICALE_NICOLA_RI.	FALSE		FALSE		FALSE		laboratory	TRUE	TRUE	FALSE	FALSE	FALSE	FALSE	FALSE	FALSE	FALSE	FALSE
126387	Examining the effect of information channel on COVID-19 vaccine acceptance.	Piltch-Loeb R, Savoia E, Goldberg B, Hughes B, Verhey T, Kayyem J, Miller-Idriss C, Testa M.	PLoS One	33979370	PMC8116041	10.1371/journal.pone.0251095	TRUE	Competing Interests: This research was with funding support from Jigsaw, Google. RPL, ES, JK, BH, and CMI received funding from Jigsaw to conduct this research. BG and TV are employed by Jigsaw/Google. The funding does not alter our adherence to PLOS ONE policies on sharing data and materials.	TRUE	This research was with funding support from Jigsaw, Google. RPL, ES, JK, BH, and CMI received funding from Jigsaw to conduct this research. BG and TV are employed by Jigsaw/Google. Google, Inc. provided support in the form of salaries for authors, BG TV, but did not have any additional role in the study design, data collection and analysis, decision to publish, or preparation of the manuscript. T…	FALSE		TRUE	data availability we have uploaded our data to the icpsr covid-19 data repository. the identifier is openicpsr-138562	FALSE		observational	TRUE	TRUE	FALSE	TRUE	FALSE	FALSE	FALSE	FALSE	FALSE	FALSE
123828	COVID-19 and its impact in the dental setting: A scoping review.	Kathree BA, Khan SB, Ahmed R, Maart R, Layloo N, Asia-Michaels W.	PLoS One	33338073	PMC7748282	10.1371/journal.pone.0244352	TRUE	Competing Interests: No authors have competing interests.	TRUE	The authors received no specific funding for this work.	FALSE		FALSE		FALSE		review	TRUE	TRUE	FALSE	FALSE	FALSE	FALSE	FALSE	FALSE	FALSE	FALSE
89806	Extracorporeal Membrane Oxygenation instead of Invasive Mechanical Ventilation in a Patient with Severe COVID-19-associated Acute Respiratory Distress Syndrome.	Schmidt M, de Chambrun MP, Lebreton G, Hékimian G, Chommeloux J, Bréchot N, Barhoum P, Lefevre L, Juvin C, Molle J, Luyt CE, Combes A.	Am J Respir Crit Care Med	33901416	PMC8483234	10.1164/rccm.202102-0259le	TRUE	Author disclosures are available with the text of this letter at www.atsjournals.org.	FALSE		FALSE		FALSE		FALSE		observational	TRUE	FALSE	FALSE	FALSE	FALSE	FALSE	FALSE	FALSE	FALSE	FALSE
187769	What Sex-Disaggregated Metrics Are Needed to Explain Sex Differences in COVID-19?	Hockham C, Thompson K, Carcel C, Pinho-Gomes AC, Woodward M, Peters SAE.	Front Glob Womens Health	34816147	PMC8593982	10.3389/fgwh.2020.00002	TRUE	Conflict of Interest The authors declare that the research was conducted in the absence of any commercial or financial relationships that could be construed as a potential conflict of interest.	TRUE	Funding. This work was supported by the UNSW Research COVID-19: Rapid Response Research Fund.	FALSE		FALSE		FALSE		other	TRUE	TRUE	FALSE	TRUE	FALSE	FALSE	FALSE	FALSE	TRUE	FALSE
123485	Clinical validation of an open-access SARS-COV-2 antigen detection lateral flow assay, compared to commercially available assays.	Bachman CM, Grant BD, Anderson CE, Alonzo LF, Garing S, Byrnes SA, Rivera R, Burkot S, Ball A, Stafford JW, Wang W, Banik D, Keller MD, Cate DM, Nichols KP, Weigl BH, Dewan P.	PLoS One	34403456	PMC8370603	10.1371/journal.pone.0256352	TRUE	Competing Interests: No authors have competing interests.	TRUE	All Authors of the manuscript work for the funding organization - Global Health Labs. https://www.ghlabs.org/.	FALSE		TRUE	l (docx) click here for additional data file s2 table (docx) click here for additional data file s1 data (csv) click here for additional data file s1 file (docx) click here for additional data file. file s2 table (docx) click here for additional data file s1 data (csv	FALSE		observational	TRUE	TRUE	FALSE	TRUE	FALSE	FALSE	FALSE	FALSE	FALSE	FALSE
162777	Inhibitory effect of compounds extracted from <i>Monochoria hastata</i> (L.) Solms on SARS-CoV-2 main protease: An insight from molecular docking and MD-simulation studies.	Baildya N, Ghosh NN, Chattopadhyay AP, Mandal V, Majumdar S, Ansary D, Sarkar MM.	J Mol Struct	35185220	PMC8846558	10.1016/j.molstruc.2022.132644	TRUE	Declaration of Competing Interest The authors declare no conflicting interest in the present work.	TRUE	The authors wish to acknowledge infrastructural support from Department of Chemistry, University of Kalyani, Kalyani, Nadia, India. The authors also like to acknowledge Dr. Debabrata Misra, University of Gour Banga, Malda, India and KIIT University, Bhubaneswar, Odisha, India for help with finding and phytochemical profiling of aquatic plant Monochoria Hastata (L) Solms.	FALSE		FALSE		FALSE		laboratory	TRUE	FALSE	FALSE	FALSE	FALSE	FALSE	TRUE	FALSE	FALSE	FALSE
78557	Autopsies of COVID-19 deceased? Absolutely!	Sperhake JP.	Leg Med (Tokyo)	32739876	PMC7382931	10.1016/j.legalmed.2020.101769	FALSE		TRUE	The funding source of the study is the University Medical Center of Hamburg-Eppendorf, Hamburg, Germany. I would like to thank the whole Corona Team of our Department, namely (in alphabetical order) Sven Anders, Eric Dietz, Carolin Edler, Carla Falk, Antonia Fitzek, Daniela Fröb, Moritz Gerling, Axel Heinemann, Fabian Heinrich, Anna Kammal, Anke Klein, Inga Kniep, Philine Lange, Felicia Langenwal…	FALSE		FALSE		FALSE		other	FALSE	FALSE	FALSE	FALSE	FALSE	FALSE	TRUE	FALSE	FALSE	FALSE
149087	The effects of the COVID-19 pandemic on the physical activity of the Thai population: Evidence from Thailand's Surveillance on Physical Activity 2020.	Katewongsa P, Widyastaria DA, Saonuam P, Haematulin N, Wongsingha N.	J Sport Health Sci	33039655	PMC7544599	10.1016/j.jshs.2020.10.001	TRUE	Competing interests The authors declare that they have no competing interests.	TRUE	The authors gratefully acknowledge funding support from the Thai Health Promotion Foundation with grant #63-0030.	FALSE		FALSE		FALSE		observational	TRUE	TRUE	FALSE	FALSE	FALSE	FALSE	FALSE	FALSE	FALSE	FALSE
16607	The impact of COVID-19 on the economic performance of Wuhan, China (2019-2021).	Ruiz Estrada MA, Koutronas E, Park D, Khan A, Tahir M.	Qual Quant	35431342	PMC8999993	10.1007/s11135-022-01392-y	TRUE	Declarations Conflict of interestThe authors have not disclosed any competing interests. Conflict of interest The authors have not disclosed any competing interests.	TRUE	Funding The authors have not disclosed any funding.	FALSE		FALSE		FALSE		observational	TRUE	TRUE	FALSE	FALSE	FALSE	FALSE	FALSE	FALSE	FALSE	FALSE
15068	Effects of a Prolonged Booster Interval on Neutralization of Omicron Variant.	Zhao X, Li D, Ruan W, Chen Z, Zhang R, Zheng A, Qiao S, Zheng X, Zhao Y, Dai L, Han P, Gao GF.	N Engl J Med	35081296	PMC8809506	10.1056/NEJMc2119426	TRUE	Disclosure Forms Click here for additional data file.	TRUE	Supported by the National Key Research and Development Program of China, the Strategic Priority Research Program of the Chinese Academy of Sciences, an intramural special grant for SARS-CoV-2 research from the Chinese Academy of Sciences, the National Natural Science Foundation of China, the Bill and Melinda Gates Foundation, the Beijing Nova Program of Science and Technology, the Youth Innovatio…	FALSE		FALSE		FALSE		other	TRUE	TRUE	FALSE	FALSE	FALSE	FALSE	FALSE	FALSE	FALSE	FALSE
144927	Validation of Two Commercial Multiplex Real-Time PCR Assays for Detection of SARS-CoV-2 in Stool Donors for Fecal Microbiota Transplantation.	Di Pilato V, Morecchiato F, Rizzato C, Quaranta G, Fais R, Gandolfo C, Antonelli A, Cusi MG, Pistello M, Rossolini GM, Sanguinetti M, Lupetti A, Masucci L.	Microorganisms	35208740	PMC8879890	10.3390/microorganisms10020284	TRUE	Conflicts of Interest Concerning this study, A.A. reports personal fees from Seegene; G.M.R., M.S. and V.D.P. report grants from Seegene. All other authors declare no competing interest.	TRUE	Funding This research received no external funding.	FALSE		FALSE		FALSE		observational	TRUE	TRUE	FALSE	FALSE	FALSE	FALSE	FALSE	FALSE	FALSE	FALSE
107945	The Psychology Underlying Biased Forecasts of COVID-19 Cases and Deaths in the United States.	Shefrin H.	Front Psychol	33250828	PMC7674798	10.3389/fpsyg.2020.590594	TRUE	Conflict of Interest The author declares that the research was conducted in the absence of any commercial or financial relationships that could be construed as a potential conflict of interest.	FALSE		FALSE		FALSE		FALSE		other	TRUE	FALSE	FALSE	FALSE	FALSE	FALSE	FALSE	FALSE	FALSE	FALSE
44329	Preliminary assessment of patient and physician satisfaction with the use of teleconsultation in urology during the COVID-19 pandemic.	Pinar U, Anract J, Perrot O, Tabourin T, Chartier-Kastler E, Parra J, Vaessen C, de La Taille A, Roupret M.	World J Urol	32909174	PMC7480659	10.1007/s00345-020-03432-4	TRUE	Conflict of interest The authors declare no conflict of interest.	TRUE	Funding The authors declare no funding. This research did not receive any specific Grant from funding agencies in the public, commercial, or not-for-profit sectors.	FALSE		FALSE		FALSE		observational	TRUE	TRUE	FALSE	FALSE	FALSE	FALSE	FALSE	FALSE	FALSE	FALSE
88984	Mental health status among prison officers in the process of enforcing the law during COVID-19epidemic: a cross-sectional survey from China.	Li Y, Wen Z, He Y, Huang J.	BMC Psychiatry	35016661	PMC8749117	10.1186/s12888-021-03679-0	TRUE	Declarations Ethics approval and consent to participateThis study protocol was approved by the Ethical Review Board of West China Medical School at Sichuan University. An online written informed consent was provided from all participates, and the survey questions were answered anonymously. Consent for publicationNot applicable. Competing interestsAll authors declare no conflict of interest. Compe…	TRUE	Funding This article did not receive any specific grant from funding agencies in the public, commercial, or any other sectors.	FALSE		FALSE		FALSE		observational	TRUE	TRUE	FALSE	FALSE	FALSE	FALSE	FALSE	FALSE	FALSE	FALSE
160263	Role of bronchoscopy in critically ill patients managed in intermediate care units - indications and complications: A narrative review.	Menditto VG, Mei F, Fabrizzi B, Bonifazi M.	World J Crit Care Med	34888159	PMC8613715	10.5492/wjccm.v10.i6.334	TRUE	Conflict-of-interest statement: Authors certify that there is no conflict of interest related to the manuscript.	FALSE		FALSE		FALSE		FALSE		review	TRUE	FALSE	FALSE	FALSE	FALSE	FALSE	FALSE	FALSE	FALSE	FALSE
69232	Acute Peritoneal Dialysis With Percutaneous Catheter Insertion for COVID-19-Associated Acute Kidney Injury in Intensive Care: Experience From a UK Tertiary Center.	Bowes E, Joslin J, Braide-Azikiwe DCB, Tulley C, Bramham K, Saha S, Jayawardene S, Shakoane B, Wilkins CJ, Hutchings S, Hopkins P, Lioudaki E, Shaw C, Cairns H, Sharpe CC.	Kidney Int Rep	33521400	PMC7836882	10.1016/j.ekir.2020.11.038	TRUE	Disclosure All the authors declared no competing interests.	FALSE		FALSE		FALSE		FALSE		observational	TRUE	FALSE	FALSE	FALSE	FALSE	FALSE	FALSE	FALSE	FALSE	FALSE
21478	Community Knowledge About the Use, Reuse, Disinfection and Disposal of Masks and Filtering Facepiece Respirators: Results of a Study Conducted in a Dermatology Clinic at the University of Naples in Italy.	Scalvenzi M, Villani A, Ruggiero A.	J Community Health	33258051	PMC7704022	10.1007/s10900-020-00952-3	TRUE	Conflict of interest The authors declares that they have no conflict of interest.	TRUE	Funding Open access funding provided by Università degli Studi di Napoli Federico II within the CRUI-CARE Agreement.	FALSE		FALSE		FALSE		observational	TRUE	TRUE	FALSE	FALSE	FALSE	FALSE	FALSE	FALSE	FALSE	FALSE
172013	Whence the next pandemic? The intersecting global geography of the animal-human interface, poor health systems and air transit centrality reveals conduits for high-impact spillover.	Walsh MG, Sawleshwarkar S, Hossain S, Mor SM.	One Health	33052311	PMC7543735	10.1016/j.onehlt.2020.100177	TRUE	Declaration of Competing Interest The authors declare that they have no known competing financial interests or personal relationships that could have appeared to influence the work reported in this paper. The authors declare the following financial interests/personal relationships which may be considered as potential competing interests:	TRUE	Funding This research did not receive any specific grant from funding agencies in the public, commercial, or not-for-profit sectors.	FALSE		TRUE	table 1 interface akaike information criterion risk ratio 95% confidence interval p -value anthrax ppm models2267 9 a model 1: wild mammal-livestock 1876 3 5 23 3 94-6 94 <0 000001 model 2: wild mammal-human 1878 5 5 54 4 18-7 35 <0 000001 model 3: wild mammal-livestock-human 1833 4 7 50 5 65-9 96 <0 000001 model 4: wild mammal-livestock-human-low health 1964 5 3 28 2 30-4 67 <0 000001 avian infl…	FALSE		observational	TRUE	TRUE	FALSE	FALSE	FALSE	FALSE	FALSE	FALSE	TRUE	FALSE
116312	Evidence-based recommendations for gastrointestinal cancers during the COVID-19 pandemic by the Brazilian Gastrointestinal Tumours Group.	Riechelmann RP, Peixoto RD, Fernandes GDS, Weschenfelder RF, Prolla G, Filho DR, Andrade AC, Crosara M, Rego JFM, Gansl RC, Coimbra F, Aguiar S, Carvalho E, Hoff PM, Coutinho AK.	Ecancermedicalscience	32565901	PMC7289615	10.3332/ecancer.2020.1048	TRUE	Conflicts of interest Rachel Riechelmann: honoraria and consultancy for Bayer, Astra Zeneca, Roche, Novartis, Ipsen, Servier. Research grants: Bayer, Amgen, Roche, Libbs. Renata D’Alpino Peixoto: honoraria and consultancy for Bayer, Roche, Lilly, Novartis, Ipsen, Amgen, Merck, EMS. Gustavo Fernandes: honoraria and consultancy for Bayer, Roche, Novartis, MSD. Research : BMS, Roche, MSD. Aline Chav…	TRUE	Funding This work received no external funding.	FALSE		FALSE		FALSE		other	TRUE	TRUE	FALSE	FALSE	FALSE	FALSE	FALSE	FALSE	FALSE	FALSE
137070	Correction to: Is diet partly responsible for differences in COVID-19 death rates between and within countries?	Bousquet J, Anto JM, Iaccarino G, Czarlewski W, Haahtela T, Anto A, Akdis CA, Blain H, Walter Canonica G, Cardona V, Cruz AA, Illario M, Ivancevich JC, Jutel M, Klimek L, Kuna P, Laune D, Larenas-Linnemann D, Mullol J, Papadopoulos NG, Pfaar O, Samolinski B, Valiulis A, Yorgancioglu A, Zuberbier T, ARIA group.	Clin Transl Allergy	33110492	PMC7586361	10.1186/s13601-020-00351-w	FALSE		FALSE		FALSE		FALSE		FALSE		other	FALSE	FALSE	FALSE	FALSE	FALSE	FALSE	FALSE	FALSE	FALSE	FALSE
103412	Diet Quality and Mental Health Status among Division 1 Female Collegiate Athletes during the COVID-19 Pandemic.	Christensen N, van Woerden I, Aubuchon-Endsley NL, Fleckenstein P, Olsen J, Blanton C.	Int J Environ Res Public Health	34948985	PMC8703292	10.3390/ijerph182413377	TRUE	Conflicts of Interest The authors declare no conflict of interest.	TRUE	Funding This research received no external funding.	FALSE		TRUE	supplementary materials the following are available online at https://www mdpi com/article/10 3390/ijerph182413377/s1 table s1 dataset showing the hei and mental health scores for the 77 female athletes.	FALSE		observational	TRUE	TRUE	FALSE	TRUE	FALSE	FALSE	FALSE	FALSE	FALSE	FALSE
147374	Chronology of COVID-19 Symptoms in Very Old Patients: Study of a Hospital Outbreak.	Lafuente-Lafuente C, Nghiem QD, Keravec H, Oukbir-Ferrag S, Magri M, Oquendo B, Donadio C, Rainone A, Belmin J.	J Clin Med	34209409	PMC8267687	10.3390/jcm10132962	TRUE	Conflicts of Interest None of the authors have any conflict of interest to declare regarding this work.	TRUE	Funding Assistance Publique—Hôpitaux de Paris, Paris, France. Sorbonne Université, Paris, France.	FALSE		TRUE	data availability statement the data presented in this study are openly available in the open science framework at doi:10 17605/osf io/wqc79 reference number wqc79. data availability statement the data presented in this study are openly available in the open science framework	FALSE		observational	TRUE	TRUE	FALSE	TRUE	FALSE	FALSE	FALSE	FALSE	FALSE	FALSE
113605	Impact of COVID-19 pandemic on HIV viremia: a single-center cohort study in northern Italy.	Izzo I, Carriero C, Gardini G, Fumarola B, Chiari E, Castelli F, Quiros-Roldan E.	AIDS Res Ther	34088307	PMC8177258	10.1186/s12981-021-00355-x	TRUE	Declarations Ethics approval and consent to participateThis study was approved by the Ethical Board of Brescia Provence and conducted according to the Declaration of Helsinki and to principles of Good Clinical Practice (GCP). As this study had a retrospective design and was based on routinely collected data, patients’ informed consent was not required according to the Italian law (Italian Guideli…	TRUE	Funding This study was not supported by any third-party funding.	FALSE		FALSE		FALSE		observational	TRUE	TRUE	FALSE	FALSE	FALSE	FALSE	FALSE	FALSE	FALSE	FALSE
144823	The New Generation hDHODH Inhibitor MEDS433 Hinders the In Vitro Replication of SARS-CoV-2 and Other Human Coronaviruses.	Calistri A, Luganini A, Mognetti B, Elder E, Sibille G, Conciatori V, Del Vecchio C, Sainas S, Boschi D, Montserrat N, Mirazimi A, Lolli ML, Gribaudo G, Parolin C.	Microorganisms	34442810	PMC8398173	10.3390/microorganisms9081731	TRUE	Conflicts of Interest The authors declare no conflict of interest. The funders had no role in the design of the study; in the collection, analyses, or interpretation of data; in the writing of the manuscript, or in the decision to publish the results.	TRUE	Funding This research was funded by the Italian Ministry for Universities and Scientific Research (FISR 2020, Grant No. FISR2020IP_01252 to M.L.L., G.G., and C.P.; Research Programs of Significant National Interest, PRIN 2017–2020, Grant No. 2017HWPZZZ_002 to A.L.); Regione Piemonte (PAR FSC INFRA-P2 B) to M.L.L., and G.G.; Ministero degli Affari Esteri e della Cooperazione Internazionale (Grant …	FALSE		FALSE		FALSE		laboratory	TRUE	TRUE	FALSE	FALSE	FALSE	FALSE	FALSE	FALSE	FALSE	FALSE
160452	Low toxicity and high immunogenicity of an inactivated vaccine candidate against COVID-19 in different animal models.	Wang ZJ, Zhang HJ, Lu J, Xu KW, Peng C, Guo J, Gao XX, Wan X, Wang WH, Shan C, Zhang SC, Wu J, Yang AN, Zhu Y, Xiao A, Zhang L, Fu L, Si HR, Cai Q, Yang XL, You L, Zhou YP, Liu J, Pang DQ, Jin WP, Zhang XY, Meng SL, Sun YX, Desselberger U, Wang JZ, Li XG, Duan K, Li CG, Xu M, Shi ZL, Yuan ZM, Yang XM, Shen S.	Emerg Microbes Infect	33241728	PMC7733911	10.1080/22221751.2020.1852059	TRUE	Disclosure statement No potential conflict of interest was reported by the author(s).	FALSE		FALSE		FALSE		FALSE		laboratory	TRUE	TRUE	FALSE	FALSE	FALSE	FALSE	TRUE	FALSE	FALSE	FALSE
8208	Positive Early Patient and Clinician Experience with Telemedicine in an Academic Gastroenterology Practice During the COVID-19 Pandemic.	Serper M, Nunes F, Ahmad N, Roberts D, Metz DC, Mehta SJ.	Gastroenterology	32565015	PMC7301815	10.1053/j.gastro.2020.06.034	TRUE	Conflicts of interest The authors disclose no conflicts.	TRUE	Dr Serper's time was supported by grant number K23DK115897, and Dr Mehta’s time was supported by grant number K08CA234326 from the National Institutes of Health.	FALSE		FALSE		FALSE		observational	TRUE	TRUE	FALSE	FALSE	FALSE	FALSE	FALSE	FALSE	FALSE	FALSE
91061	Transmission of COVID-19 in 282 clusters in Catalonia, Spain: a cohort study.	Marks M, Millat-Martinez P, Ouchi D, Roberts CH, Alemany A, Corbacho-Monné M, Ubals M, Tobias A, Tebé C, Ballana E, Bassat Q, Baro B, Vall-Mayans M, G-Beiras C, Prat N, Ara J, Clotet B, Mitjà O.	Lancet Infect Dis	33545090	PMC7906723	10.1016/S1473-3099(20)30985-3	TRUE	Declaration of interests CT reports personal fees from Boehringer Ingelheim and Amgen, outside the submitted work. All other authors declare no competing interests.	TRUE	AcknowledgmentsWe would like to thank Gerard Carot-Sans for providing medical writing support during the preparation of the manuscript. Our study had support from the crowdfunding campaign YoMeCorono and Generalitat de Catalunya. Support for laboratory equipment was provided by the Foundation Dormeur. ISGlobal receives support from the Spanish Ministry of Science and Innovation through the “Centr…	FALSE		FALSE		FALSE		observational	TRUE	TRUE	FALSE	FALSE	FALSE	FALSE	FALSE	FALSE	FALSE	FALSE
82423	Assessing the impact of COVID-19 on registered interventional clinical trials.	Hawila N, Berg A.	Clin Transl Sci	33769709	PMC8212742	10.1111/cts.13034	TRUE	CONFLICT OF INTEREST The authors declared no competing interests for this work.	TRUE	Funding information	FALSE		FALSE		TRUE	all analyses and graphics were generated using r version 4 0 2 and all source code to reproduce the tables graphics and analyses are available on github at https://github com/arthurberg/covid_clinical_trials .	review	TRUE	TRUE	TRUE	TRUE	TRUE	FALSE	FALSE	TRUE	TRUE	FALSE
35097	Personalized health and the coronavirus vaccines-Do individual genetics matter?	Valdés-Fernández BN, Duconge J, Espino AM, Ruaño G.	Bioessays	34309055	PMC8390434	10.1002/bies.202100087	TRUE	CONFLICT OF INTEREST The authors declare no conflict of interest.	TRUE	The authors would like to thank The Center for Collaborative Research in Health Disparities (CCRHD‐RCMI) and The Research Initiative for Scientific Enhancement (RISE). Their funding support enables the opportunity to conduct these academic and research activities. Figures in this manuscript were created using Bio Render.	FALSE		FALSE		FALSE		review	TRUE	TRUE	FALSE	FALSE	FALSE	FALSE	FALSE	FALSE	FALSE	FALSE
118415	The Pattern of Anosmia in Non-hospitalized Patients in the COVID-19 Pandemic: A Cross-sectional Study.	Elsherief H, Amer M, Abdel-Hamid AS, El-Deeb ME, Negm A, Elzayat S.	Int Arch Otorhinolaryngol	34377164	PMC8321629	10.1055/s-0041-1730303	TRUE	Conflict of Interests The authors have no conflict of interests to declare.	FALSE		FALSE		FALSE		FALSE		observational	TRUE	FALSE	FALSE	FALSE	FALSE	FALSE	FALSE	FALSE	FALSE	FALSE
15658	Physical Therapy in the COVID-19 Pandemic: Forging a Paradigm Shift for Rehabilitation in Acute Care.	Keeney T.	Phys Ther	32453426	PMC7313845	10.1093/ptj/pzaa097	FALSE		FALSE		FALSE		FALSE		FALSE		other	TRUE	TRUE	FALSE	FALSE	FALSE	TRUE	TRUE	FALSE	FALSE	FALSE
113130	A godless coping mechanism during the COVID-19 pandemic.	Cordero DA.	J Public Health (Oxf)	34258622	PMC8344529	10.1093/pubmed/fdab288	FALSE		FALSE		FALSE		FALSE		FALSE		other	FALSE	FALSE	FALSE	FALSE	FALSE	FALSE	FALSE	FALSE	FALSE	FALSE
186136	The emergence of powerful oral anti-COVID-19 drugs in the post-vaccine era.	Fan H, Lou F, Fan J, Li M, Tong Y.	Lancet Microbe	34849495	PMC8616564	10.1016/S2666-5247(21)00278-0	TRUE	This research was supported by the Key Project of Beijing University of Chemical Technology (grant number XK1803-06), the National Key Research and Development Program of China (grant numbers 2018YFA0903000, 2020YFC2005405, 2020YFA0712100, 2020YFC0840805), the Funds for First-class Discipline Construction (grant number XK1805), the Inner Mongolia Key Research and Development Program (grant number…	TRUE	This research was supported by the Key Project of Beijing University of Chemical Technology (grant number XK1803-06), the National Key Research and Development Program of China (grant numbers 2018YFA0903000, 2020YFC2005405, 2020YFA0712100, 2020YFC0840805), the Funds for First-class Discipline Construction (grant number XK1805), the Inner Mongolia Key Research and Development Program (grant number…	FALSE		FALSE		FALSE		other	TRUE	TRUE	FALSE	FALSE	FALSE	FALSE	FALSE	FALSE	FALSE	FALSE
103787	Fear and Attitude towards SARS-CoV-2 (COVID-19) Infection in Spanish Population during the Period of Confinement.	Recio-Vivas AM, Font-Jiménez I, Mansilla-Domínguez JM, Belzunegui-Eraso A, Díaz-Pérez D, Lorenzo-Allegue L, Peña-Otero D.	Int J Environ Res Public Health	35055656	PMC8775959	10.3390/ijerph19020834	TRUE	Conflicts of Interest The authors declare that there is no conflict of interest.	TRUE	Funding The authors received no specific funding for this work.	FALSE		FALSE		FALSE		observational	TRUE	TRUE	FALSE	FALSE	FALSE	FALSE	FALSE	FALSE	FALSE	FALSE
132939	Alternating quarantine for sustainable epidemic mitigation.	Meidan D, Schulmann N, Cohen R, Haber S, Yaniv E, Sarid R, Barzel B.	Nat Commun	33431866	PMC7801583	10.1038/s41467-020-20324-8	TRUE	Competing interests The authors declare no competing interests.	TRUE	D.M. wishes to thank the support of the Bareket program in Bar-Ilan University, Israel. This research was supported by the Israel Science Foundation (grant No. 499/19), the Bar-Ilan University Data Science Institute grant for COVID-19 related research, and the Dangoor Center for Personalized Medicine at Bar-Ilan University.	FALSE		FALSE		TRUE	code availability all codes to reproduce examine and improve our proposed analysis are available at https://github com/drormeidan/aldcovid19 .	other	TRUE	TRUE	FALSE	TRUE	TRUE	FALSE	FALSE	FALSE	TRUE	FALSE
72218	Portable sterilizer with microbe content detection device.	Banerjee S, Raghunathan S, Banerjee S, Bandyopadhyay B.	Bull Natl Res Cent	33558798	PMC7859904	10.1186/s42269-021-00496-z	TRUE	Competing interests Nil.	TRUE	Funding Nil.	FALSE		FALSE		FALSE		other	TRUE	TRUE	FALSE	FALSE	FALSE	FALSE	FALSE	FALSE	FALSE	FALSE
56368	Terminal care in oldest old dying from COVID-19 in the acute hospital : A multicenter study describing pharmacological treatment in the last 24 h.	Janssens WH, Van Den Noortgate NJ, Piers RD.	Z Gerontol Geriatr	35244764	PMC8894836	10.1007/s00391-022-02036-4	TRUE	Declarations Conflict of interestW. H. Janssens, N.J. Van Den Noortgate and R.D. Piers declare that they have no competing interests. The study was approved by the central ethics committee (Ghent University Hospital, Belgian Registration number BC-07858) and all local ethics committees. Informed consent was waived because of the retrospective and non-interventional nature of the study and because…	FALSE		TRUE	The study was approved by the central ethics committee (Ghent University Hospital, Belgian Registration number BC-07858) and all local ethics committees. Informed consent was waived because of the retrospective and non-interventional nature of the study and because strict anonymity during data processing was guaranteed. Declarations: Conflict of interestW. H. Janssens, N.J. Van Den Noortgate and …	FALSE		FALSE		observational	TRUE	FALSE	FALSE	FALSE	FALSE	FALSE	FALSE	TRUE	FALSE	FALSE
163664	COVID-19 and university admission exams: A Bangladesh perspective.	Aziz S, Uzzal KMM, Aziz S.	J Public Health Res	33634048	PMC7883106	10.4081/jphr.2020.2017	TRUE	Conflict of interest: The authors declare they have no conflict of interest	TRUE	Funding: No funding was received for this work.	FALSE		FALSE		FALSE		observational	TRUE	TRUE	FALSE	FALSE	FALSE	FALSE	FALSE	FALSE	FALSE	FALSE
66597	The presence of care homes and excess deaths during the COVID-19 pandemic: Evidence from Italy.	Alacevich C, Cavalli N, Giuntella O, Lagravinese R, Moscone F, Nicodemo C.	Health Econ	33884695	PMC8250368	10.1002/hec.4277	TRUE	CONFLICT OF INTEREST The authors declare no conflict of interest.	FALSE		FALSE		FALSE		FALSE		observational	TRUE	FALSE	FALSE	FALSE	FALSE	FALSE	FALSE	FALSE	FALSE	FALSE
68315	Perioperative Cancer Care in the Context of Limited Resources during the COVID-19 Pandemic: Brazilian Society of Surgical Oncology Recommendations.	Ribeiro R, Wainstein AJA, de Castro Ribeiro HS, Pinheiro RN, Oliveira AF.	Ann Surg Oncol	32980998	PMC7519702	10.1245/s10434-020-09098-x	TRUE	Disclosure Reitan Ribeiro, Alberto Julius Alves Wainstein, Heber Salvador de Castro Ribeiro, Rodrigo Nascimento Pinheiro, and Alexandre Ferreira Oliveira have no conflicts of interest to declare, and no financial/material support or commercial interests related to this paper.	TRUE	Disclosure: Reitan Ribeiro, Alberto Julius Alves Wainstein, Heber Salvador de Castro Ribeiro, Rodrigo Nascimento Pinheiro, and Alexandre Ferreira Oliveira have no conflicts of interest to declare, and no financial/material support or commercial interests related to this paper.	FALSE		FALSE		FALSE		other	TRUE	TRUE	FALSE	FALSE	FALSE	FALSE	FALSE	FALSE	FALSE	FALSE
106824	Changes in Lifestyle, Behaviors, and Risk Factors for Cognitive Impairment in Older Persons During the First Wave of the Coronavirus Disease 2019 Pandemic in Finland: Results From the FINGER Study.	Lehtisalo J, Palmer K, Mangialasche F, Solomon A, Kivipelto M, Ngandu T.	Front Psychiatry	33643095	PMC7907420	10.3389/fpsyt.2021.624125	TRUE	Conflict of Interest The authors declare that the research was conducted in the absence of any commercial or financial relationships that could be construed as a potential conflict of interest.	TRUE	Funding. This work was supported by the Academy of Finland project grants 287490 and 317465 and related funding from special COVID-19 call; Joint Program of Neurodegenerative Disorders—EURO-FINGERS multimodal precision prevention toolbox for dementia in Alzheimer's disease—grant through the following funding organizations under the aegis of JPND- www.jpnd.eu : Finland, Suomen Akatemia (Academy of…	FALSE		FALSE		FALSE		observational	TRUE	TRUE	FALSE	FALSE	FALSE	FALSE	FALSE	FALSE	FALSE	FALSE
136776	Impact of respiratory infectious epidemics on STEMI incidence and care.	Macherey S, Meertens MM, Adler C, Braumann S, Heyne S, Tichelbäcker T, Nießen FS, Christ H, Ahrens I, Baer FM, Eberhardt F, Horlitz M, Meissner A, Sinning JM, Baldus S, Lee S.	Sci Rep	34845282	PMC8630015	10.1038/s41598-021-02480-z	TRUE	Competing interests The authors declare no competing interests.	TRUE	Funding The KIM registry was funded by the KIM registered association.	FALSE		FALSE		FALSE		observational	TRUE	TRUE	FALSE	FALSE	FALSE	FALSE	FALSE	FALSE	FALSE	FALSE
125075	Circulating microparticles and activated platelets as novel prognostic biomarkers in COVID-19; relation to cancer.	Zahran AM, El-Badawy O, Ali WA, Mahran ZG, Mahran EEMO, Rayan A.	PLoS One	33617530	PMC7899358	10.1371/journal.pone.0246806	TRUE	Competing Interests: The authors have declared that no competing interests exist.	TRUE	The authors received no specific funding for this work.	FALSE		TRUE	s1 file (sav	FALSE		observational	TRUE	TRUE	FALSE	TRUE	FALSE	FALSE	FALSE	FALSE	FALSE	FALSE
178839	A case of COVID-19 immediately after liver transplantation: Not only bad news.	Prieto M, Gastaca M, Ruiz P, Ventoso A, Palomares I, Rodríguez-Álvarez RJ, Salvador P, Bustamante J, Valdivieso A.	Ann Hepatobiliary Pancreat Surg	32843598	PMC7452801	10.14701/ahbps.2020.24.3.314	FALSE		FALSE		FALSE		FALSE		FALSE		observational	FALSE	FALSE	FALSE	FALSE	FALSE	FALSE	FALSE	FALSE	FALSE	FALSE
13047	Protective Effect of COVID-19 Vaccine Among Health Care Workers During the Second Wave of the Pandemic in India.	Victor PJ, Mathews KP, Paul H, Mammen JJ, Murugesan M.	Mayo Clin Proc	34366135	PMC8233962	10.1016/j.mayocp.2021.06.003	TRUE	Potential Competing Interests: The authors report no competing interests.	FALSE		FALSE		FALSE		FALSE		observational	TRUE	FALSE	FALSE	FALSE	FALSE	FALSE	FALSE	FALSE	FALSE	FALSE
126248	"Hot-spotting" to improve vaccine allocation by harnessing digital contact tracing technology: An application of percolation theory.	Penney MD, Yargic Y, Smolin L, Thommes EW, Anand M, Bauch CT.	PLoS One	34551000	PMC8457469	10.1371/journal.pone.0256889	TRUE	Competing Interests: EWT is an employee of Sanofi Pasteur. All authors are inventors of United States Patent Application No. 63/122,587 derived from this work. This does not alter our adherence to PLOS ONE policies on sharing data and materials.	TRUE	This work was supported by the NSERC COVID-19 Alliance Grant ALLRP 554380- 20 (MDP, MA, CTB) and the Ontario Ministry of Colleges and Universities COVID19 Rapid Response Grant C-299-137-BAUCH (MA, CTB). The NSERC COVID19 Alliance Grant was held in partnership with Sanofi Pasteur who made only a contribution in-kind in the form of their employee (EWT). The funders provided support in the form of s…	FALSE		TRUE	data availability the data underlying the results presented in the study was collected and published by other researchers and is available at https://doi org/10 5281/zenodo 3746312 .; outbreaks covid-19 data availability the data underlying the results presented in the study was collected and published by other researchers and is available at https://doi org/10 5281/zenodo 3746312 . data availabi…	FALSE		other	TRUE	TRUE	FALSE	TRUE	FALSE	FALSE	FALSE	FALSE	FALSE	FALSE
142161	A snapshot of the immunogenicity, efficacy and safety of a full course of BNT162b2 anti-SARS-CoV-2 vaccine in cancer patients treated with PD-1/PD-L1 inhibitors: a longitudinal cohort study.	Lasagna A, Agustoni F, Percivalle E, Borgetto S, Paulet A, Comolli G, Sarasini A, Bergami F, Sammartino JC, Ferrari A, Zavaglio F, Arena F, Lilleri D, Secondino S, Falzoni M, Schiavo R, Klersy C, Lo Cascio G, Cavanna L, Baldanti F, Pedrazzoli P, Cassaniti I.	ESMO Open	34543863	PMC8407964	10.1016/j.esmoop.2021.100272	TRUE	Disclosure The authors have declared no conflicts of interest.	TRUE	Funding This work was supported by Ricerca Corrente [grant number 08067620], Fondazione IRCCS Policlinico San Matteo, Ricerca Finalizzata [grant BIAS number 2020-12371760] and from European Commission—Horizon 2020 (EU project 101003650—ATAC, no grant number).	FALSE		FALSE		FALSE		observational	TRUE	TRUE	FALSE	FALSE	FALSE	FALSE	FALSE	FALSE	FALSE	FALSE
176822	Binder design for targeting SARS-CoV-2 spike protein: An in silico perspective.	Etemadi A, Moradi HR, Mohammadian F, Karimi-Jafari MH, Negahdari B, Asgari Y, Mazloomi M.	Gene Rep	34849425	PMC8616691	10.1016/j.genrep.2021.101452	TRUE	Declaration of competing interest None.	TRUE	Funding Tehran University of Medical Sciences, Grant/Award Number: 99-2-148-49874.	FALSE		TRUE	the gmx distance was used to calculate and measure the distance between selected residues (77-195 19-244 22-247 32-149 61-219 and 61-235) the end-state free energy calculations (average delta g binding reported in kcal/mol) of bin78 bin32 and bin91 in the binding states with the sars-coronavirus spike protein (pdb number 6m0j ) were calculated using mmpbsa embedded in ambertools2 4 using patchdoc…	FALSE		laboratory	TRUE	TRUE	FALSE	FALSE	FALSE	FALSE	FALSE	FALSE	TRUE	FALSE
102787	Perceptions Related to Nursing and Nursing Staff in Long-Term Care Settings during the COVID-19 Pandemic Era: Using Social Networking Service.	Shin J, Jung S, Park H, Lee Y, Son Y.	Int J Environ Res Public Health	34299849	PMC8305635	10.3390/ijerph18147398	TRUE	Conflicts of Interest The authors declare no conflict of interest.	TRUE	Funding This research was funded by the National Research Foundation of Korea (NRF), grant number 2021R1A2C2007104.	FALSE		FALSE		FALSE		observational	TRUE	TRUE	FALSE	FALSE	FALSE	FALSE	FALSE	FALSE	FALSE	FALSE
76112	Vaccine-induced massive pulmonary embolism and thrombocytopenia following a single dose of Janssen Ad26.COV2.S vaccination.	Curcio R, Gandolfo V, Alcidi R, Giacomino L, Campanella T, Casarola G, Rossi R, Chiatti L, D'Abbondanza M, Commissari R, Gresele P, Pucci G, Vaudo G.	Int J Infect Dis	34986404	PMC8720302	10.1016/j.ijid.2021.12.345	TRUE	Conflict of interest statement None declared.	TRUE	Funding This research did not receive any specific grant from funding agencies in the public, commercial or not-for-profit sectors.	FALSE		FALSE		FALSE		observational	TRUE	TRUE	FALSE	FALSE	FALSE	FALSE	FALSE	FALSE	FALSE	FALSE
76198	Simultaneous circulation of COVID-19 and flu in Italy: Potential combined effects on the risk of death?	Capone A.	Int J Infect Dis	32768696	PMC7405819	10.1016/j.ijid.2020.07.077	TRUE	Conflict of interests The authors declare that they have no known competing financial interests or personal relationships that could have appeared to influence the work reported in this paper.	TRUE	Funding source This research received no specific grant from any funding agency in the public, commercial, or not-for-profit sectors. Ethical approvalThis manuscript was submitted in accordance and acceptation of instructions for authors and other conditions posed by the International Journal of Infectious Diseases. The submitted material is original and it has been neither published elsewhere no…	FALSE		FALSE		FALSE		observational	TRUE	TRUE	FALSE	FALSE	FALSE	FALSE	FALSE	FALSE	FALSE	FALSE
187268	Determinants of COVID-19 testing among late middle-aged and older adults: Applying the health belief model.	Sun N, Hua CL, Qiu X, Brown JS.	Aging Health Res	35350777	PMC8949689	10.1016/j.ahr.2022.100066	TRUE	Declaration of interests The authors declare that they have no known competing financial interests or personal relationships that could have appeared to influence the work reported in this paper.	TRUE	Funding This research was funded in part by the AHRQ T32 training grant (T32HS000011).	FALSE		FALSE		FALSE		observational	TRUE	TRUE	FALSE	FALSE	FALSE	FALSE	FALSE	FALSE	FALSE	FALSE
27338	Older age is associated with sustained detection of SARS-CoV-2 in nasopharyngeal swab samples.	Hattori T, Amishima M, Morinaga D, Kamada K, Nakakubo S, Yamashita Y, Shichinohe Y, Fujisawa S, Nishida M, Nasuhara Y, Teshima T, Konno S.	J Infect	32579989	PMC7306199	10.1016/j.jinf.2020.06.046	TRUE	Declaration of Competing Interest The authors declare that they have no competing interests.	FALSE		FALSE		FALSE		FALSE		other	TRUE	FALSE	FALSE	FALSE	FALSE	FALSE	FALSE	FALSE	FALSE	FALSE
119602	What the COVID-19 Pandemic Reveals about Racial Differences in Child Welfare and Child Well-Being: An Introduction to the Special Issue.	Parolin Z.	Race Soc Probl	33584865	PMC7868658	10.1007/s12552-021-09319-2	FALSE		TRUE	Funding Open Access funding provided by Università Commerciale Luigi Bocconi.	FALSE		FALSE		FALSE		other	FALSE	TRUE	FALSE	FALSE	FALSE	FALSE	FALSE	FALSE	FALSE	FALSE
112580	The real-time reproduction number, impact of interventions and prediction of the epidemic size of COVID-19 in the center of Iran.	Moradzadeh R, Jamalian M, Nazari J, Hosseinkhani Z, Zamanian M.	J Res Med Sci	34760004	PMC8548904	10.4103/jrms.JRMS_480_20	TRUE	Conflicts of interest There are no conflicts of interest.	TRUE	Financial support and sponsorship Arak University of Medical Sciences, Arak, Iran.	FALSE		FALSE		FALSE		observational	TRUE	TRUE	FALSE	FALSE	FALSE	FALSE	FALSE	FALSE	FALSE	FALSE
88347	Hospital acquired COVID-19 infections amongst patients before the rollout of COVID-19 vaccinations, a scoping review.	Ngandu NK, Mmotsa TM, Dassaye R, Thabetha A, Odendaal W, Langdown N, Ndwandwe D.	BMC Infect Dis	35144556	PMC8830001	10.1186/s12879-022-07128-5	TRUE	Declarations Ethics approval and consent to participateNot applicable. Consent for publicationNot applicable. Competing interestsThe authors declare that hey do not have any competing interests. Competing interests The authors declare that hey do not have any competing interests.	TRUE	Funding NKN was supported by the South African Medical Research Council.	FALSE		FALSE		FALSE		review	TRUE	TRUE	FALSE	TRUE	FALSE	FALSE	FALSE	FALSE	TRUE	FALSE
138158	A qualitative evaluation of weekly reflective practice sessions for the intensive care unit pharmacy team during the COVID-19 pandemic.	Fowlis N, Barnett N, Banks S, Jubraj B.	Eur J Hosp Pharm	35428696	PMC9044515	10.1136/ejhpharm-2021-003164	TRUE	Competing interests: None declared.	TRUE	Funding: The authors have not declared a specific grant for this research from any funding agency in the public, commercial or not-for-profit sectors.	FALSE		FALSE		FALSE		observational	TRUE	TRUE	FALSE	FALSE	FALSE	FALSE	FALSE	FALSE	FALSE	FALSE
186005	Erratum: On the role of artificial intelligence in medical imaging of COVID-19.	Born J, Beymer D, Rajan D, Coy A, Mukherjee VV, Manica M, Prasanna P, Ballah D, Guindy M, Shaham D, Shah PL, Karteris E, Robertus JL, Gabrani M, Rosen-Zvi M.	Patterns (N Y)	34405156	PMC8361688	10.1016/j.patter.2021.100330	FALSE		FALSE		FALSE		FALSE		FALSE		other	FALSE	FALSE	FALSE	FALSE	FALSE	FALSE	FALSE	FALSE	FALSE	FALSE
159721	Assessment of health infrastructure in tackling COVID-19: A case study of European and American scenario.	Agrawal AK, Arora PK, Nafees M, Khan SA, Kumar H.	Mater Today Proc	33614415	PMC7879103	10.1016/j.matpr.2021.01.916	TRUE	Declaration of Competing Interest The authors declare that they have no known competing financial interests or personal relationships that could have appeared to influence the work reported in this paper.	FALSE		FALSE		FALSE		FALSE		observational	TRUE	FALSE	FALSE	FALSE	FALSE	FALSE	FALSE	FALSE	FALSE	FALSE
51671	Food intake and weight loss of surviving inpatients in the course of COVID-19 infection: A longitudinal study of the multicenter NutriCoviD30 cohort.	Vaillant MF, Agier L, Martineau C, Philipponneau M, Romand D, Masdoua V, Behar M, Nesseler C, Achamrah N, Laubé V, Lambert K, Dusquesnoy MN, Albaladejo L, Lathière T, Bosson JL, Fontaine E.	Nutrition	34482098	PMC8314865	10.1016/j.nut.2021.111433	TRUE	Declaration of interests M.F.V. received support from Fresenius, Nestlé; D.R. from Nutricia, Nestlé, and Fresenius; and V.M. from Nutricia for congress participations. V.M. was an employee of Lactalis International (Medical Nutrition) 2017-2019. E.F. received personal fees for teaching from Baxter, B Braun, Nutricia, and Périmètre. No other disclosures were reported.	TRUE	This study was funded by Nutricia nutrition Clinique. The funding sources had no role in the design and conduct of the study; collection, management, analysis, or interpretation of the data; preparation, review, or approval of the manuscript; or the decision to submit the manuscript for publication. All authors received a donation from Nutricia Nutrition clinique for the study.	FALSE		FALSE		FALSE		observational	TRUE	TRUE	FALSE	FALSE	FALSE	FALSE	FALSE	FALSE	FALSE	FALSE
128210	An Effective COVID-19 Medical Student Elective.	Sudario G, Wiechmann W, Youm J, Le-Bucklin KV.	West J Emerg Med	35060859	PMC8782135	10.5811/westjem.2021.11.53656	TRUE	Conflicts of Interest: By the WestJEM article submission agreement, all authors are required to disclose all affiliations, funding sources and financial or management relationships that could be perceived as potential sources of bias. No author has professional or financial relationships with any companies that are relevant to this study. There are no conflicts of interest or sources of funding t…	TRUE	Conflicts of Interest: By the WestJEM article submission agreement, all authors are required to disclose all affiliations, funding sources and financial or management relationships that could be perceived as potential sources of bias. No author has professional or financial relationships with any companies that are relevant to this study. There are no conflicts of interest or sources of funding t…	FALSE		FALSE		FALSE		observational	TRUE	TRUE	FALSE	FALSE	FALSE	FALSE	FALSE	FALSE	FALSE	FALSE
53959	High prevalence of early asymptomatic venous thromboembolism in anticoagulated COVID-19 patients hospitalized in general wards.	Le Jeune S, Suhl J, Benainous R, Minvielle F, Purser C, Foudi F, Warzocha U, Dhote R.	J Thromb Thrombolysis	32812199	PMC7433772	10.1007/s11239-020-02246-w	TRUE	Conflict of interest The authors declare that they have no conflicts of interest.	TRUE	Funding None.	FALSE		FALSE		FALSE		observational	TRUE	TRUE	FALSE	FALSE	FALSE	FALSE	FALSE	FALSE	FALSE	FALSE
123057	Multimodal imaging features of transient perivascular inflammation of the carotid artery (TIPIC) syndrome in a patient with Covid-19.	Venetis E, Konopnicki D, Jissendi Tchofo P.	Radiol Case Rep	35043074	PMC8758192	10.1016/j.radcr.2021.12.005	TRUE	Competing Interests: The authors have declared that no competing interests exist.	FALSE		FALSE		FALSE		FALSE		observational	TRUE	FALSE	FALSE	FALSE	FALSE	FALSE	FALSE	FALSE	FALSE	FALSE
158702	Impact of COVID-19 on people with cystic fibrosis.	Colombo C, Burgel PR, Gartner S, van Koningsbruggen-Rietschel S, Naehrlich L, Sermet-Gaudelus I, Southern KW.	Lancet Respir Med	32304639	PMC7159857	10.1016/S2213-2600(20)30177-6	TRUE	We declare no competing interests.	FALSE		FALSE		FALSE		FALSE		other	TRUE	FALSE	FALSE	FALSE	FALSE	FALSE	FALSE	FALSE	FALSE	FALSE
180338	Microvascular manifestations revealing vaccine-induced thrombotic thrombocytopenia after COVID-19 vaccination.	Noyé M, Sauvage A, Toussaint M, Benoit R, Foret T, Lagrange J, Dufrost V, Regnault V, Zuily S, Wahl DG.	J Med Vasc	35393091	PMC8761539	10.1016/j.jdmv.2022.01.072	TRUE	Disclosure of interest The authors declare that they have no competing interest.	FALSE		FALSE		FALSE		FALSE		observational	TRUE	FALSE	FALSE	FALSE	FALSE	FALSE	FALSE	FALSE	FALSE	FALSE
19146	Response to Questions about Tosepu et al. (2020) "Correlation between weather and Covid-19 pandemic in Jakarta, Indonesia".	Tosepu R, Gunawan J, Effendy DS, Ahmad OAI, Lestari H, Bahar H, Asfian P.	Sci Total Environ	35282923	PMC8863306	10.1016/j.scitotenv.2022.154128	TRUE	Declaration of competing interest The authors declare that they have no known competing financial interests or personal relationships that could have appeared to influence the work reported in this paper.	FALSE		FALSE		FALSE		FALSE		other	TRUE	FALSE	FALSE	FALSE	FALSE	FALSE	FALSE	FALSE	FALSE	FALSE
48761	Coronavirus Disease 2019 Pandemic: Potential Collateral Damage on Patients With Operable Pancreatic Cancer.	Pericleous S, Bhogal RH.	Pancreas	32604204	PMC7375180	10.1097/MPA.0000000000001594	TRUE	The authors declare no conflicts of interest.	FALSE		FALSE		FALSE		FALSE		other	TRUE	FALSE	FALSE	FALSE	FALSE	FALSE	FALSE	FALSE	FALSE	FALSE
2366	Development and Application of Human Coronavirus Protein Microarray for Specificity Analysis.	Du PX, Chou YY, Santos HM, Keskin BB, Hsieh MH, Ho TS, Wang JY, Lin YL, Syu GD.	Anal Chem	34011150	PMC8146142	10.1021/acs.analchem.1c00614	TRUE	The authors declare no competing financial interest.	TRUE	This work was supported in part by the MOST Taiwan 108-2320-B-006-054-MY2 (GDS), 109-2327-B-006-007 (TSH), SPARK NCKU (GDS), Dream project NCKU (GDS), the International Center for Wound Repair and Regeneration (GDS), Medical Research Fund of Kaohsiung Armed Forces General Hospital KAFGH-D-110035 (YYC), Centre of Allergy and Mucosal Immunity (JYW), and Headquarters of University Advancement at the…	FALSE		FALSE		FALSE		laboratory	TRUE	TRUE	FALSE	FALSE	FALSE	FALSE	FALSE	FALSE	FALSE	FALSE
159844	Obstetric and intensive-care strategies in a high-risk pregnancy with critical respiratory failure due to COVID-19: A case report.	Kolkova Z, Bjurström MF, Länsberg JK, Svedas E, Hamer MA, Hansson SR, Herbst A, Zaigham M.	Case Rep Womens Health	32714844	PMC7340590	10.1016/j.crwh.2020.e00240	TRUE	Conflict of Interest The authors declare that they have no conflict of interest.	TRUE	Funding This work was supported by the 10.13039/501100006310Swedish Medical Research Council – S.R.H (2018-03156_4, 2018-04840_3) (www.vr.se), Government ALF research grants from 10.13039/501100003252Lund University and Lund University Hospital – S.R.H, M.Z (www.med.lu.se/alf), Skåne University Hospital Foundations and Donations – S.R.H (93602, 93603, 93607) (https://susforskningsmedel.skane.se/)…	FALSE		FALSE		FALSE		observational	TRUE	TRUE	FALSE	FALSE	FALSE	FALSE	FALSE	FALSE	FALSE	FALSE
127886	Use of Incident Command System for Disaster Preparedness: A Model for an Emergency Department COVID-19 Response.	Farcas A, Ko J, Chan J, Malik S, Nono L, Chiampas G.	Disaster Med Public Health Prep	32576330	PMC7371845	10.1017/dmp.2020.210	FALSE		FALSE		FALSE		FALSE		FALSE		other	FALSE	FALSE	FALSE	FALSE	FALSE	FALSE	FALSE	FALSE	FALSE	FALSE
108714	The Curvilinear Relationship Between Career Calling and Work Fatigue: A Moderated Mediating Model.	Zhou J, Zhang JW, Xuan XY.	Front Psychol	33192910	PMC7661552	10.3389/fpsyg.2020.583604	TRUE	Conflict of Interest The authors declare that the research was conducted in the absence of any commercial or financial relationships that could be construed as a potential conflict of interest.	TRUE	Funding. This research was supported by the Luzhou Philosophy and Social Science Planning Project of China (LZ20A048), the Sichuan Police Ideological and Political Research Center Project of Chin (CJS20B22), the Luzhou Social Work and Health Management Research Center Key Project of China (SGJK202002), and the National Natural Science Foundation Project of China (72074024 and 72041002).	FALSE		FALSE		FALSE		observational	TRUE	TRUE	FALSE	FALSE	FALSE	FALSE	FALSE	FALSE	FALSE	FALSE
150543	Comorbidities in SARS-CoV-2 Patients: a Systematic Review and Meta-Analysis.	Ng WH, Tipih T, Makoah NA, Vermeulen JG, Goedhals D, Sempa JB, Burt FJ, Taylor A, Mahalingam S.	mBio	33563817	PMC7885108	10.1128/mBio.03647-20	FALSE		TRUE	Department of Health, Australian Government | National Health and Medical Research Council (NHMRC)https://doi.org/10.13039/501100000925	FALSE		FALSE		FALSE		review	FALSE	FALSE	FALSE	FALSE	FALSE	FALSE	TRUE	FALSE	FALSE	FALSE
150711	COVID-19 Virulence in Aged Patients Might Be Impacted by the Host Cellular MicroRNAs Abundance/Profile.	Fulzele S, Sahay B, Yusufu I, Lee TJ, Sharma A, Kolhe R, Isales CM.	Aging Dis	32489698	PMC7220294	10.14336/AD.2020.0428	TRUE	Competing interests: The author declares no competing interests.	TRUE	We would like to thank The Department of Medicine for their support. This publication is based upon work supported in part by the National Institutes of Health AG036675 (National Institute on Aging-AG036675 S.F, and C.I). The above-mentioned funding did not lead to any conflict of interest regarding the publication of this manuscript.	FALSE		FALSE		FALSE		observational	TRUE	TRUE	FALSE	FALSE	FALSE	FALSE	FALSE	FALSE	FALSE	FALSE
111486	Non communicable diseases persist despite being overshadowed by Covid-19 globally.	Tumwine JK.	Afr Health Sci	34394331	PMC8356587	10.4314/ahs.v21i1.1	FALSE		FALSE		FALSE		FALSE		FALSE		other	FALSE	FALSE	FALSE	FALSE	FALSE	FALSE	FALSE	FALSE	FALSE	FALSE
116185	Youth mental health and/or addiction concerns and service needs during the COVID-19 pandemic: a qualitative exploration of caregiver experiences and perspectives.	Markoulakis R, Da Silva A, Kodeeswaran S, Levitt A.	Child Adolesc Psychiatry Ment Health	35538588	PMC9088718	10.1186/s13034-022-00471-0	TRUE	Declarations Ethics approval and consent to participateEthics approval was obtained from the Sunnybrook Health Sciences Centre Research Ethics Board. Project Identification Number: 040-2018. Informed consent was obtained from all participants via online form. Consent was for participation in interviews and the use of anonymized quotations in publications. Consent for publicationNot applicable. Co…	TRUE	Funding Partial financial support was received from the Canadian Institutes of Health Research.	FALSE		FALSE		FALSE		observational	TRUE	TRUE	FALSE	FALSE	FALSE	FALSE	FALSE	FALSE	FALSE	FALSE
46932	Living with arthritis: a "training camp" for coping with stressful events? A survey on resilience of arthritis patients following the COVID-19 pandemic.	Ciaffi J, Brusi V, Lisi L, Mancarella L, D'Onghia M, Quaranta E, Bruni A, Spinella A, Giuggioli D, Landini MP, Ferri C, Meliconi R, Ursini F.	Clin Rheumatol	32979101	PMC7519383	10.1007/s10067-020-05411-x	TRUE	Disclosures None.	FALSE		FALSE		FALSE		FALSE		observational	TRUE	FALSE	FALSE	FALSE	FALSE	FALSE	FALSE	FALSE	FALSE	FALSE
177357	Partially RepRapable automated open source bag valve mask-based ventilator.	Petsiuk A, Tanikella NG, Dertinger S, Pringle A, Oberloier S, Pearce JM.	HardwareX	32835141	PMC7417990	10.1016/j.ohx.2020.e00131	TRUE	Declaration of Competing Interest The authors declare that they have no known competing financial interests or personal relationships that could have appeared to influence the work reported in this paper.	TRUE	AcknowledgmentsThe authors would like to thank helpful contributions from Mukaram Shahid.This research was supported by the Witte Endowment, Aleph Objects, and Michigan Instruments.	FALSE		TRUE	import into a slicer to use 7 "control box panel" and "breadboard box base" are the parts of the control system housing with user input 8 "schematic" is a control system wiring diagram that can be implemented using both a breadboard and a printed circuit board 9 "arduino firmware" is a program that reads user input and implements motor control in accordance with user-defined breathing parameters5…	FALSE		other	TRUE	TRUE	FALSE	TRUE	TRUE	FALSE	FALSE	FALSE	FALSE	TRUE
112215	Clinical characteristics of COVID-19 in family clusters: a systematic review.	Song WL, Zou N, Guan WH, Pan JL, Xu W.	World J Pediatr	34170503	PMC8229253	10.1007/s12519-021-00434-z	TRUE	Conflict of interest No financial or nonfinancial benefits have been received or will be received from any party related directly or indirectly to the subject of this article. The authors have no conflict of interest to declare.	TRUE	Funding This research was funded by the National Natural Science Foundation of China (No. 81771621), and the Natural Science Foundation of Liaoning Province (No. 2019JH8/10300023).	FALSE		FALSE		FALSE		review	TRUE	TRUE	FALSE	FALSE	FALSE	FALSE	FALSE	FALSE	FALSE	FALSE
149407	A new approach to modeling the fade-out threshold of coronavirus disease.	Yue T, Fan Z, Fan B, Du Z, Wilson JP, Yin X, Zhao N, Wang Y, Zhou C.	Sci Bull (Beijing)	32363046	PMC7195097	10.1016/j.scib.2020.04.016	TRUE	Conflict of interest The authors declare that they have no conflict of interest.	TRUE	This work was supported by the 10.13039/501100001809National Natural Science Foundation of China (41930647, 41421001, 41590844), the Strategic Priority Research Program (A) of 10.13039/501100002367Chinese Academy of Sciences (XDA20030203), the Innovation Project of State Key Laboratory of Resources and Environment Information System (O88RA600YA) and the Biodiversity Investigation, Observation and…	FALSE		TRUE	appendix a supplementary data the following are the supplementary data to this article: supplementary data 1 acknowledgments this work was supported by the (41930647 41421001 41590844) the strategic priority research program (a) of (xda20030203) the innovation project of state key laboratory of resources and environment information system (o88ra600ya) and the biodiversity investigation observatio…	FALSE		other	TRUE	FALSE	FALSE	TRUE	FALSE	FALSE	TRUE	FALSE	FALSE	FALSE
128229	Underutilization of the Emergency Department During the COVID-19 Pandemic.	Lucero AD, Lee A, Hyun J, Lee C, Kahwaji C, Miller G, Neeki M, Tamayo-Sarver J, Pan L.	West J Emerg Med	33052821	PMC7673895	10.5811/westjem.2020.8.48632	TRUE	Conflicts of Interest: By the WestJEM article submission agreement, all authors are required to disclose all affiliations, funding sources and financial or management relationships that could be perceived as potential sources of bias. No author has professional or financial relationships with any companies that are relevant to this study. There are no conflicts of interest or sources of funding t…	TRUE	Conflicts of Interest: By the WestJEM article submission agreement, all authors are required to disclose all affiliations, funding sources and financial or management relationships that could be perceived as potential sources of bias. No author has professional or financial relationships with any companies that are relevant to this study. There are no conflicts of interest or sources of funding t…	FALSE		FALSE		FALSE		observational	TRUE	TRUE	FALSE	FALSE	FALSE	FALSE	FALSE	FALSE	FALSE	FALSE
55525	Linguistic methods in healthcare application and COVID-19 variants classification.	Ogiela MR, Ogiela U.	Neural Comput Appl	34248290	PMC8257463	10.1007/s00521-021-06286-y	TRUE	Declarations Conflicts of interestThe authors have no conflicts of interest to declare that are relevant to the content of this article. Conflicts of interest The authors have no conflicts of interest to declare that are relevant to the content of this article.	TRUE	Funding This work has been supported by the AGH University of Science and Technology research Grant No 16.16.120.773.	FALSE		FALSE		FALSE		other	TRUE	TRUE	FALSE	FALSE	FALSE	FALSE	FALSE	FALSE	FALSE	FALSE
182931	Sparing the Prod: Providing an Alternative to Endomyocardial Biopsies With Noninvasive Surveillance After Heart Transplantation During COVID-19.	Amadio JM, Rodenas-Alesina E, Superina S, Kozuszko S, Tsang K, Simard A, Aleksova N, Kobulnik J, Fan CS, Wijeysundera HC, Ross HJ, McDonald MA, Duero Posada JG, Moayedi Y.	CJC Open	35187463	PMC8842090	10.1016/j.cjco.2022.02.002	TRUE	Disclosures This study was supported by 10.13039/100016477CareDx Inc., Brisbane, CA, with in-kind donations of HeartCare testing kits to provide dd-cfDNA and GEP testing for patients. The authors have no other conflicts of interest to disclose.	TRUE	Funding Sources This study was supported by 10.13039/100016477CareDx Inc., Brisbane, CA, with in-kind donations of HeartCare testing kits to provide dd-cfDNA and GEP testing for patients. E.R.-A. is partially funded by the 10.13039/100009664Spanish Society of Cardiology (Magda Heras grant, SEC/MHE-MOV-INT 21/001).	FALSE		FALSE		FALSE		observational	TRUE	TRUE	FALSE	FALSE	FALSE	FALSE	FALSE	FALSE	FALSE	FALSE
125266	Two original observations concerning bacterial infections in COVID-19 patients hospitalized in intensive care units during the first wave of the epidemic in France.	d'Humières C, Patrier J, Lortat-Jacob B, Tran-Dinh A, Chemali L, Maataoui N, Rondinaud E, Ruppé E, Burdet C, Ruckly S, Montravers P, Timsit JF, Armand-Lefevre L.	PLoS One	33914786	PMC8084132	10.1371/journal.pone.0250728	TRUE	Competing Interests: The authors have declared that no competing interests exist.	TRUE	The authors received no specific funding for this work.	FALSE		FALSE		FALSE		observational	TRUE	TRUE	FALSE	FALSE	FALSE	FALSE	FALSE	FALSE	FALSE	FALSE
62599	Relationship between Recovery from COVID-19-Induced Smell Loss and General and Oral Health Factors.	Catton G, Gardner A.	Medicina (Kaunas)	35208609	PMC8877343	10.3390/medicina58020283	TRUE	Conflicts of Interest The authors declare no conflict of interest.	TRUE	Funding This research was funded by the Tattersall Foundation. The APC was funded by the University of Dundee Library and Learning Centre.	FALSE		TRUE	a breakdown of the variables explored is described below and the full survey can be found in supplementary data s1 .; supplementary materials the following are available online at https://www mdpi com/article/10 3390/medicina58020283/s1 data s1: information for participants and questionnaire table s1: comparison of short (<=28 days) and long (>28 days) smell and taste loss only in participants wi…	FALSE		observational	TRUE	TRUE	FALSE	FALSE	FALSE	FALSE	FALSE	FALSE	TRUE	FALSE
48824	Creating a Palliative Care Inpatient Response Plan for COVID-19-The UW Medicine Experience.	Fausto J, Hirano L, Lam D, Mehta A, Mills B, Owens D, Perry E, Curtis JR.	J Pain Symptom Manage	32240754	PMC7171263	10.1016/j.jpainsymman.2020.03.025	TRUE	Disclosures and Acknowledgments This study was supported by a grant from the 10.13039/100015348Cambia Health Foundation. The authors declare no conflicts of interest.	TRUE	This study was supported by a grant from the 10.13039/100015348Cambia Health Foundation. The authors declare no conflicts of interest.	FALSE		FALSE		FALSE		other	TRUE	TRUE	FALSE	FALSE	FALSE	FALSE	FALSE	FALSE	FALSE	FALSE
7540	Membrane-Based In-Gel Loop-Mediated Isothermal Amplification (mgLAMP) System for SARS-CoV-2 Quantification in Environmental Waters.	Zhu Y, Wu X, Gu A, Dobelle L, Cid CA, Li J, Hoffmann MR.	Environ Sci Technol	34967203	PMC8751019	10.1021/acs.est.1c04623	TRUE	The authors declare no competing financial interest.	TRUE	The authors thank Caltech Biological Imaging Facility for use of the confocal microscope and Dr. Yuxing Yao for assistance with DLS measurements. This work was supported in whole by the Bill & Melinda Gates Foundation OPP1192379, INV-018569, and INV-030223.	FALSE		FALSE		FALSE		laboratory	TRUE	TRUE	FALSE	FALSE	FALSE	FALSE	FALSE	FALSE	FALSE	FALSE
179016	Monitoring social distancing through human detection for preventing/reducing COVID spread.	Ansari MA, Singh DK.	Int J Inf Technol	33870073	PMC8044502	10.1007/s41870-021-00658-2	FALSE		FALSE		FALSE		FALSE		FALSE		other	FALSE	FALSE	FALSE	FALSE	FALSE	FALSE	FALSE	FALSE	FALSE	FALSE
142282	Inadequate reporting of COVID-19 clinical studies: a renewed rationale for the Sex and Gender Equity in Research (SAGER) guidelines.	Palmer-Ross A, Ovseiko PV, Heidari S.	BMJ Glob Health	33846144	PMC8047552	10.1136/bmjgh-2021-004997	TRUE	Competing interests: SH is the founding chair of the Gender Policy Committee (GPC) of European Association of Science Editors (EASE), where she led the development and publication of the SAGER guidelines. She is the chair of and PVO is a member of the SAGER Guidelines Working Group of EASE GPC.	TRUE	Funding: PVO is supported by the European Union’s Horizon 2020 research and innovation programme under grant agreement num. 872396 and by the National Institute for Health Research (NIHR) Oxford Biomedical Research Centre, grant BRC-1215-20008 to the Oxford University Hospitals National Health Service (NHS) Foundation Trust and the University of Oxford.	FALSE		FALSE		FALSE		review	TRUE	TRUE	FALSE	TRUE	FALSE	FALSE	FALSE	FALSE	TRUE	FALSE
17236	The effect of human mobility and control measures on the COVID-19 epidemic in China.	Kraemer MUG, Yang CH, Gutierrez B, Wu CH, Klein B, Pigott DM, Open COVID-19 Data Working Group, du Plessis L, Faria NR, Li R, Hanage WP, Brownstein JS, Layan M, Vespignani A, Tian H, Dye C, Pybus OG, Scarpino SV.	Science	32213647	PMC7146642	10.1126/science.abb4218	TRUE	We would like to thank all individuals who are collecting epidemiological data of the COVID-19 outbreak around the world. Funding: HT, OGP and MUGK acknowledge support from the Oxford Martin School. MUGK is supported by a Branco Weiss Fellowship. BG is supported by a Universities of Academic Excellence Scholarship Program of the Secretariat for Higher Education, Science, Technology, and Innovatio…	TRUE	We would like to thank all individuals who are collecting epidemiological data of the COVID-19 outbreak around the world. Funding: HT, OGP and MUGK acknowledge support from the Oxford Martin School. MUGK is supported by a Branco Weiss Fellowship. BG is supported by a Universities of Academic Excellence Scholarship Program of the Secretariat for Higher Education, Science, Technology, and Innovatio…	FALSE		TRUE	data and materials availability: code and data are available on the following github repository: https://github com/emergent-epidemics/covid19_cordon and permanently on zenodo ( 25 ). data and materials availability: code and data are available on the following github repository: https://github com/emergent-epidemics/covid19_cordon and permanently on zenodo ( 25 ).	TRUE	data and materials availability: code and data are available on the following github repository: https://github com/emergent-epidemics/covid19_cordon and permanently on zenodo ( 25 ).	review	TRUE	TRUE	FALSE	FALSE	FALSE	FALSE	FALSE	FALSE	TRUE	TRUE
																							1	6	2	9	2
																											20
